# Supplementary material for: Combined Treatment of Monopolar and Bipolar Radiofrequency Increases Skin Elasticity by Decreasing the Accumulation of Advanced Glycated End Products in Aged Animal Skin
Source: Int J Mol Sci. 2022 Mar 10;23(6):2993. doi: 10.3390/ijms23062993 (PMC8950306; doi:10.3390/ijms23062993)
Supplement: Supplementary file 1 [file ijms-23-02993-s001.zip]

Archive with 1 entries (1 files):
- ijms-1478832-Supplementary.pdf
